# Supplementary material for: Single cell transcriptomics reveals distinct transcriptional responses to oxycodone and buprenorphine by iPSC-derived brain organoids from patients with opioid use disorder
Source: Mol Psychiatry. 2022 Oct 27;29(6):1636–46. doi: 10.1038/s41380-022-01837-8 (PMC10588459; doi:10.1038/s41380-022-01837-8)
Supplement: Supplementary file 3 — Supplementary Tables [file 41380_2022_1837_MOESM3_ESM.xlsx]

## Sheet: Table S1
Table S1. Primer sequences and antibodies used for experiments.
antibodies
Name	Host	Vendor	Catalog#	Application	Dilution
Anti-GFAP	Rabbit	abcam	ab7260	IF	1/500
Anti-CTIP2	Rabbit	abcam	ab18465	IF	1/500
Anti-α-Tubulin	Rabit	Cell signalling	2144	WB	1/1000
Anti-TRA-1-60	Mouse	Millipore	MAB4360	IF	1/1000
Anti-TRA-1-81	Mouse	Millipore	MAB4381	IF	1/1000
Anti-TRA-2-49	Mouse	Millipore	MAB4349	IF	1/1000
Anti-SOX2	Goat	Santa Cruz	sc-17320	IF	1/1000
Anti-TBR1	Rabbit	abcam	ab31940	IF	1/400
Anti-TBR2	Rabbit	abcam	ab23345	IF	1/400
Anti-FOXG1	Rabbit	abcam	ab18259	IF	1/500
Anti-GAD1	Rabbit	Cell signalling	41318	IF	1/100
Anti-GAD2	Rabbit	Cell signalling	5843	IF	1/100
Anti-VGLUT1	Rabbit	Cell signalling	12331	IF	1/100
Anti-VGLUT2	Rabbit	Cell signalling	71555	IF	1/100
Anti-S100B	Rabbit	abcam	ab52642	IF	1/100
Anti-NeuN	Rabit	Millipore	MAB377	IF	1/100
Anti-MAP2	Rabit	Millipore	AB5622	IF	1/1000
Anti-MAP2 (2A + 2B)	Mouse	Sigma	M2320	IF	1/1000
Anti-NANOG	Goat	R&D Systems	AF1997	IF	1/1000
Anti-TUJ1	Mouse	Covance	MMS-435P	IF	1/1000
Anti-STAT1	Rabbit	Cell signalling	14994	WB	1/1000
Anti-pSTAT1 727	Rabbit	Cell signalling	8826	WB	1/1000
Anti- Beta-actin	Rabbit	Sigma	A5316	WB	1/5000
Alexa Fluor® 488 goat anti-rabbit IgG (H+L)	Rabit	abcam	ab11008	IF	1/1000
Goat anti-Mouse IgG (H+L) Cross-Adsorbed Secondary Antibody, Alexa Fluor 594	Mouse	abcam	ab11005	IF	1/1000
primer sets
gene	accession #	PCR size (bp)	sequence		experiment
ISG15_Fw	NM_005101	152	CGCAGATCACCCAGAAGATCG		realtime PCR
ISG15_Rv			TTCGTCGCATTTGTCCACCA		realtime PCR
IFIT1_Fw	NM_001548	96	GCGCTGGGTATGCGATCTC		realtime PCR
IFIT1_Rv			CAGCCTGCCTTAGGGGAAG		realtime PCR
EIF2AK2_Fw	NM_001135652	92	GCCGCTAAACTTGCATATCTTCA		realtime PCR
EIF2AK2_Rv			TCACACGTAGTAGCAAAAGAACC		realtime PCR
IFI44_Fw	NM_006417	212	ATGGCAGTGACAACTCGTTTG		realtime PCR
IFI44_Rv			TCCTGGTAACTCTCTTCTGCATA		realtime PCR
BST2_Fw	NM_004335	174	CACACTGTGATGGCCCTAATG		realtime PCR
BST2_Rv			GTCCGCGATTCTCACGCTT		realtime PCR
IFI44L_Fw	NM_006820	116	AGCCGTCAGGGATGTACTATAAC		realtime PCR
IFI44L_Rv			AGGGAATCATTTGGCTCTGTAGA		realtime PCR
IFITM3_Fw	JQ610621.1	134	TGCCTGGGCTTCATAGCATT		realtime PCR
IFITM3_Rv			TCACAGGGACACACAAGTCC		realtime PCR
SAMHD1_Fw	NM_015474	128	CTGGAACTCCATCCCGACTAC		realtime PCR
SAMHD1_Rv			AGTAATGCGCCTGTGATTTCAT		realtime PCR
PARP15_Fw	NM_001113523	83	GTGGTCGGGACTGTCTCTAAG		realtime PCR
PARP15_Rv			TCTCCAGTAGCAACCTGAAAAGT		realtime PCR
PLSCR1_Fw	NM_021105	93	ATGCTTCTCACCCGGAAACAA		realtime PCR
PLSCR1_Rv			GGTAGCCACTATATCCTGGAGG		realtime PCR
NAMPT_Fw	NM_005746	83	CGGCAGAAGCCGAGTTCAA		realtime PCR
NAMPT_Rv			GCTTGTGTTGGGTGGATATTGTT		realtime PCR
TXNIP_Fw	NM_006472	87	GGTCTTTAACGACCCTGAAAAGG		realtime PCR
TXNIP_Rv			ACACGAGTAACTTCACACACCT		realtime PCR
IL7_Fw	NM_000880	109	TTGGACTTCCTCCCCTGATCC		realtime PCR
IL7_Rv			TCGATGCTGACCATTAGAACAC		realtime PCR
AUTS2_Fw	NM_001127232	198	GGGCTCCGACAAGGAAGAC		realtime PCR
AUTS2_Rv			TGGCGTTTCTCCACACGTTC		realtime PCR
B2M_Fw	NM_004048	248	GAGGCTATCCAGCGTACTCCA		realtime PCR
B2M_Rv			CGGCAGGCATACTCATCTTTT		realtime PCR
MTHFD2_Fw	NM_006636	227	CTGCGACTTCTCTAATGTCTGC		realtime PCR
MTHFD2_Rv			CTCGCCAACCAGGATCACA		realtime PCR
P2RY14_Fw	NM_001081455	99	TACGTGCCCAGCTCTAAGAGT		realtime PCR
P2RY14_Rv			GTCACCAAGGATCTTGAAAGGAA		realtime PCR

## Sheet: Table S2
Table S2. Canonical marker genes to classify UMAP clusters 0–15.
Glutamatergic Neurons	Intermediate Progenitors	Radial Glia	Astroglia	Ventral Progenitors	GABAergic Neurons	OPC	Choroid Plexus
GUCY1A3	KIAA0101	MCM4	AGT	DLK1	DLX5	ERBB3	SERPINF1
TAC3	GTSE1	NDC80	ALCAM	FXYD5	NXPH1	RGS16	LMX1A
CNTNAP2	TUBA1B	EMX2	ALDH1L1	MIR302B	DLX1	BCAN	CLIC6
MAPT	PRR11	ID4	ANXA2	DDIT4	ISL1	DLL1	CLDN19
BCL11B (CTIP2)	EOMES (TBR2)	PTN	AQP4	L1TD1	GAD1	BCAS1	TTR
MEF2C	SMC4	MKI67	ATP1A2	MDK	RELN	S100B	IGFBP7
LMO3	RRM2	CENPF	B2M	HMGB2	ZCCHC12	MBP	RP11-143M1
STMN4	NCAPG	SOX9	BCAN	IFITM2	SPOCK3	ISG15	WLS
CELF4	TACC3	MCM3	C1orf61	CCND1	PCP4	NPAS3	TPBG
NHLH1	DLGAP5	PRR11	CDKN1A	PLA2G16	NHLH2	GPM6B	SPARC
NEUROD2	HES6	FABP7	CHPF	LIN28A	NEFM	APOD	PMCH
SERPINI1	CDK1	CDC20	CLU	IFITM3	LHX6	NTRK2	RSPO1
BHLHE22	NUSAP1	NUSAP1	CPXM2	NR6A1	NPAS4	SEMA5A	AQP1
NTS	INSM1	SFRP1	CRISPLD1	CRABP1	SCG2	SOX10	RP11-395L1
NFIB	UBE2C	KIAA0101	CRYAB	TPM2	CELF4	LHFPL3	CXCL14
OSTN	HES5	GTSE1	EDNRB	FST	MAPT	RP11-93B14.5	AIFM3
WNT7B	CENPW	PCNA	EGR1	HSPA5	ONECUT3	EGR2	OTX2
NEUROD1	FOXM1	MLF1IP	FGFR3	ESRG	DIRAS3	PROX1	C1orf168
PDYN	CDCA8	PTTG1	FOS	HIST1H2AC	TENM1	SOX9	NPC2
SEZ6	NHLH1	LHX2	FTL	RPS6	GAD2	OLIG2	RBM47
RUNX1T1	NUF2	HOPX	GFAP	PRDX6	SST	CD9	KCNJ13
NRN1	PTTG1	FAM107A	GPM6B	LITAF	PBX3	SOX6	HSD17B2
GAP43	DLL1	PRC1	IGFBP5	IRX2	C22orf42	PLP1	RSPO2
RP11-397G17.1	KIF15	CKAP2L	ITGA6	CTSC	LHX8	PCDH17	CLU
MEG3	PPP1R17	MYBL2	MLC1	SLC2A3	RP11-82C23.2	ALCAM	COLEC12
SLA	CENPF	FZD8	MT3	FTL	EBF1	OLIG1	SLC13A4
SLC17A7 (VGLUT1)	MKI67	PAX6	NES	PRTG	STMN2	PDGFRA	IGF1
MAP1B	FAM64A	SMC4	NPTX2	POU4F1	NEFL	SMOC1	TRH
NECAB1	CDCA5	PBK	NTN1	TNNT1	CHGB	PTCH1	KCTD8
CALB2	BIRC5	ASPM	NTRK2	HMGA2	RIT2	EGR1	SLC4A5
CRYM	MLF1IP	TUBA1B	PI15	QPRT	SYT4	EGFR	MSX1
ADRA2A	PLK1	AURKB	PIFO	TPM1	ONECUT2	HES6	KRT18
FEZF2	HIST1H4C	C1orf61	PLTP	NMU	STMN4	GPR17	CCK
STMN2	KIFC1	GINS2	PMP2	PNP	SCG5	IGFBP5	HTR2C
LPL	ASPM	SLC1A3 (GLAST-1)	PPAP2B	IGDCC3	BEX5	RAB31	LAMB1
PGM2L1	CASC5	SMC2	PTGDS	OLFML3	POU2F2	SERPINE2	IFITM3
CPNE6	PAX6	KIFC1	RAB31	RBPMS	PGM2L1	EDNRB	ECEL1
ID2	CCNB2	COL11A1	RSPO3	RAB13	NSG2	ASIC4	LGI1
TBR1	HMGB2	TOP2A	SAT1	PODXL	GAP43	COL20A1	PCP4
THSD7A	PRC1	B3GAT2	SCD	TRIM71	NNAT	SCRG1	TRPM3
NEUROD6	TOP2A	DMRTA2	SLC1A1	BST2	SLC32A1	NNAT	FOLR1
CAV1	CKAP2L	UBE2C	SLC1A2	H19	DLX6-AS1	PLOD2	FAM89A
RTN1	CCNB1	BIRC5	SLC4A4	FAM60A	RTN1	MAG	CP
OPRM1	DMRTA2	CDK1	SLIT2	CRABP2	NEGR1	CLDN11	DLK1
OPRK1	AURKB	KIF11	SPARC	LDHA	PCDH17	SULF2	KRT8
OPRD1	CENPE	VIM	SPARCL1	DPPA4	ZIC1	PMP2	CA2
SPHKAP	SPC25	TPX2	SPON1	TUBA1C	SIX3	ENPP6	SULF1
NDRG1	TPX2	HIST1H4C	SULF2	ENO1	FGF14	TF	PTGDS
LMO7	RGS16	FAM64A	TAGLN2	CDKN1C	SPOCK2	MX1	PLS3
SYT1	NDC80	KIF15	TIMP3	CLDN6	TENM2	EYA2	TRIM67
NSG2			TNC		TSHZ2
ADCY1			TTYH1		OPRM1
VSNL1			VCAM1		OPRK1
			VIM		OPRD1
			WLS
			ZFP36L1

## Sheet: Table S3
Table S3. Pathway analysis was performed using the results derived from the differential gene expression analysis in each cell cluster. The values represent FDR. V: vehicle, B: buprenorphine, O: oxycodone.
Pathway	0treatmentB_vs_Cluster0treatmentV	0treatmentO_vs_Cluster0treatmentV	10treatmentB_vs_Cluster10treatmentV	10treatmentO_vs_Cluster10treatmentV	11treatmentB_vs_Cluster11treatmentV	11treatmentO_vs_Cluster11treatmentV	12treatmentB_vs_Cluster12treatmentV	12treatmentO_vs_Cluster12treatmentV	13treatmentB_vs_Cluster13treatmentV	13treatmentO_vs_Cluster13treatmentV	14treatmentB_vs_Cluster14treatmentV	14treatmentO_vs_Cluster14treatmentV	1treatmentB_vs_Cluster1treatmentV	1treatmentO_vs_Cluster1treatmentV	2treatmentB_vs_Cluster2treatmentV	2treatmentO_vs_Cluster2treatmentV	3treatmentB_vs_Cluster3treatmentV	3treatmentO_vs_Cluster3treatmentV	4treatmentB_vs_Cluster4treatmentV	4treatmentO_vs_Cluster4treatmentV	5treatmentB_vs_Cluster5treatmentV	5treatmentO_vs_Cluster5treatmentV	6treatmentB_vs_Cluster6treatmentV	6treatmentO_vs_Cluster6treatmentV	7treatmentB_vs_Cluster7treatmentV	7treatmentO_vs_Cluster7treatmentV	8treatmentB_vs_Cluster8treatmentV	8treatmentO_vs_Cluster8treatmentV	9treatmentB_vs_Cluster9treatmentV	9treatmentO_vs_Cluster9treatmentV
INTERFERON_GAMMA_RESPONSE	0.426786	1	1	1	0.203606	4.56912e-14	1	0.0126998	1	1	1	1	1	1	1	9.05805e-05	0.74636	1	1	6.2568e-05	1	1	0.312198	1	1	1	1	0.00525189	1	1
INTERFERON_ALPHA_RESPONSE	0.224111	1	1	1	1	1.92006e-15	1	0.00843887	0.41567	1	1	1	1	1	1	0.000271981	1	1	1	9.13578e-06	1	1	1	1	1	1	1	0.0181929	1	1
IL6_JAK_STAT3_SIGNALING	1	1	1	1	1	0.258434	1	0.992635	0.97075	1	1	1	1	1	1	0.4531	1	1	1	0.35648	1	1	1	1	1	1	1	0.91608	0.913147	1
PEROXISOME	0.97935	1	1	1	1	1	1	0.458489	1	1	1	1	1	1	1	0.54278	1	1	1	1	1	1	1	1	1	1	0.783491	1	1	1
BILE_ACID_METABOLISM	1	0.844762	1	1	1	1	1	0.488293	1	1	1	1	1	1	1	0.578006	1	1	1	0.463604	1	0.975879	1	1	1	1	0.783491	1	1	1
ALLOGRAFT_REJECTION	1	1	1	0.676715	1	0.155644	1	0.116139	0.0186939	1	1	1	1	1	1	0.792128	1	0.823475	1	0.319071	0.685064	1	0.503385	1	1	1	1	0.311027	0.17492	0.00468568
MYOGENESIS	0.426786	1	1	1	1	1	1	0.726075	0.34637	1	1	1	1	1	1	0.792128	1	0.847818	1	1	1	1	0.312362	1	1	1	1	1	1	1
HEDGEHOG_SIGNALING	1	1	1	1	1	1	1	1	1	1	1	1	0.888574	1	1	0.792128	0.74636	0.822256	1	0.658437	0.0139045	1	1	1	1	1	1	1	1	1
KRAS_SIGNALING_UP	1	0.353773	1	1	1	1	1	0.726075	1	1	1	1	0.888574	1	1	0.792128	1	1	1	1	1	1	1	1	1	1	1	1	1	1
REACTIVE_OXYGEN_SPECIES_PATHWAY	0.619452	1	1	1	1	0.69508	1	1	1	1	1	1	1	1	1	0.903227	1	0.847818	1	0.726142	1	1	1	1	1	1	0.620742	0.681998	1	1
G2M_CHECKPOINT	1	0.353773	1	1	1	0.518485	1	0.726075	0.713666	1	1	1	1	1	1	1	1	1	1	1	1	1	0.0513558	1	1	1	1	1	0.114368	1
INFLAMMATORY_RESPONSE	1	1	1	1	1	0.518485	1	1	1	1	1	1	1	1	1	1	1	1	1	0.35648	1	1	0.55225	1	1	1	1	1	1	1
IL2_STAT5_SIGNALING	0.426786	0.353773	1	1	1	0.518485	1	0.726075	1	1	1	1	0.888574	1	1	1	0.74636	1	1	1	1	1	0.925242	1	1	1	1	1	1	1
EPITHELIAL_MESENCHYMAL_TRANSITION	0.114697	0.356089	1	1	1	0.520545	1	0.731664	0.721312	1	1	1	0.52151	1	1	1	0.752275	0.418761	1	1	1	0.836731	0.314837	1	1	0.217753	1	1	1	1
TGF_BETA_SIGNALING	0.669661	0.547891	1	1	1	0.741668	1	1	0.260294	1	1	1	0.928749	1	1	1	1	1	1	0.248307	1	1	0.900747	1	1	1	1	1	0.261476	1
CHOLESTEROL_HOMEOSTASIS	0.160417	0.136715	1	1	1	0.882925	1	0.938974	0.00971516	1	0.830295	1	0.513626	1	1	1	0.334015	1	1	0.343993	1	1	0.0106178	1	1	1	1	0.868732	0.00713541	1
TNFA_SIGNALING_VIA_NFKB	1	0.100575	1	1	1	1	1	1	1	1	1	1	0.513626	1	1	1	1	1	1	0.35648	1	1	0.925242	1	1	1	1	1	1	1
HYPOXIA	0.00196993	1	1	1	1	1	1	1	1	1	1	1	0.000839667	1	1	1	1	0.847818	1	1	1	1	0.313504	1	1	1	1	1	0.491581	1
MITOTIC_SPINDLE	1	0.356089	1	1	1	1	1	1	0.718739	1	1	1	1	1	1	1	1	1	1	0.7295	1	1	0.55627	1	1	1	1	1	0.780358	1
WNT_BETA_CATENIN_SIGNALING	0.574954	0.472081	0.85487	1	1	1	1	1	1	1	1	1	0.888574	1	1	1	0.74636	1	1	1	1	1	0.794027	1	1	1	1	1	0.538871	1
DNA_REPAIR	1	1	1	1	1	1	1	1	1	1	1	1	1	1	1	1	1	1	1	1	1	1	1	1	1	1	1	1	0.912668	1
APOPTOSIS	1	1	1	1	1	1	1	1	0.276467	1	1	1	0.478047	1	1	1	0.26694	0.779923	1	0.290709	1	1	0.230038	1	1	1	1	1	1	1
NOTCH_SIGNALING	1	1	1	1	1	1	1	1	1	1	1	1	1	1	1	1	0.713742	1	1	1	1	1	1	1	1	1	1	0.553951	1	1
ADIPOGENESIS	1	1	1	1	0.609226	1	1	0.357807	1	1	1	1	1	1	1	1	1	1	1	1	1	1	0.55225	1	1	1	1	1	1	1
ESTROGEN_RESPONSE_EARLY	1	0.353773	1	1	1	1	1	1	1	1	1	1	1	1	1	1	1	1	1	0.35648	1	0.432468	0.925242	1	1	0.531864	1	1	1	1
ESTROGEN_RESPONSE_LATE	1	1	1	1	1	1	1	1	1	1	1	1	1	1	1	1	1	1	1	0.35648	1	0.833775	0.925242	1	1	1	1	1	1	1
ANDROGEN_RESPONSE	0.232994	0.188536	1	1	1	1	1	0.442608	0.121698	1	1	1	0.245398	1	1	1	0.429853	1	1	1	1	1	0.554168	1	1	1	1	0.218107	0.27005	1
PROTEIN_SECRETION	0.22772	0.0276735	1	1	1	1	1	1	1	1	1	1	1	1	1	1	1	1	1	0.405019	1	1	0.55225	1	1	1	1	1	0.581987	1
APICAL_JUNCTION	1	1	1	1	1	1	1	0.357807	1	1	1	1	0.888574	1	1	1	0.74636	1	1	1	1	1	0.55225	1	1	0.213712	1	1	0.775337	1
COMPLEMENT	1	0.353773	1	1	1	1	1	1	1	1	1	1	1	1	1	1	1	0.406892	1	0.35648	1	1	1	1	1	1	1	1	1	1
UNFOLDED_PROTEIN_RESPONSE	1	0.217033	1	1	1	1	1	1	1	1	1	1	0.28449	1	1	1	1	1	1	1	1	1	0.0311704	1	1	1	1	1	0.34159	1
PI3K_AKT_MTOR_SIGNALING	1	1	1	1	1	1	1	1	0.455423	1	1	1	0.638983	1	1	1	1	1	1	0.440849	1	1	1	1	1	1	1	1	1	1
MTORC1_SIGNALING	0.00199589	0.354483	1	1	1	1	1	1	0.34637	1	1	1	0.000355623	1	1	1	0.340155	1	1	0.359046	1	1	1.48278e-05	1	0.510665	1	1	1	0.264217	1
E2F_TARGETS	1	1	1	1	1	1	1	1	1	1	1	1	1	1	1	1	1	1	1	1	1	1	0.927278	1	1	1	1	1	1	1
MYC_TARGETS_V1	0.426786	0.100575	1	1.24113e-06	1	1	1	0.726075	0.0291091	1	1	1	0.513626	1	1	1	1	0.847818	1	1	0.0031719	1	0.0517893	1	1	1	1	1	0.000129288	4.36024e-06
MYC_TARGETS_V2	1	0.572364	1	1	1	1	1	1	1	1	1	1	1	1	1	1	1	1	1	1	1	1	0.925242	1	1	1	1	1	1	1
XENOBIOTIC_METABOLISM	1	1	1	1	1	1	1	1	1	1	1	1	1	1	1	1	1	1	1	1	1	1	0.55225	1	1	1	1	1	1	1
FATTY_ACID_METABOLISM	0.0757092	1	1	1	1	1	1	1	1	1	0.913405	1	0.869807	1	1	1	1	1	1	1	0.986257	1	1	1	1	1	1	1	1	1
OXIDATIVE_PHOSPHORYLATION	1	1	1	1	1	1	1	1	1	1	1	1	0.894122	1	1	1	1	1	1	1	1	1	1	1	1	1	1	1	1	0.358821
GLYCOLYSIS	0.112386	1	1	1	1	1	1	1	1	1	1	1	0.514423	1	1	1	0.747228	1	1	1	1	1	1	1	1	1	1	1	0.775337	1
P53_PATHWAY	0.426786	1	1	0.676715	1	1	1	1	0.00518597	1	1	1	1	1	1	1	0.74636	0.847818	1	1	0.439152	1	0.925242	1	0.50622	1	1	1	0.259178	0.0665218
UV_RESPONSE_UP	1	1	1	1	1	1	1	1	1	1	1	1	0.478047	1	1	1	1	0.779923	0.702208	0.65235	1	1	1	1	1	1	1	1	0.950699	1
UV_RESPONSE_DN	1	0.298518	1	1	1	1	1	0.27466	0.244542	1	0.876624	1	1	1	1	1	0.232281	0.0688242	1	0.607421	1	1	1	1	1	0.393689	1	1	1	1
ANGIOGENESIS	1	0.412279	0.778192	1	1	1	1	0.167938	1	1	1	1	1	1	1	1	0.736064	1	1	1	1	1	1	1	1	1	1	1	1	1
HEME_METABOLISM	0.426786	1	1	1	1	1	1	0.726075	1	1	1	1	1	1	1	1	1	1	1	1	1	1	0.925242	1	1	1	1	1	1	1
COAGULATION	1	0.929406	1	1	1	1	1	1	1	1	1	1	1	1	1	1	1	0.653855	1	1	1	1	1	1	1	1	1	1	1	1
SPERMATOGENESIS	1	1	1	1	1	1	1	1	1	1	1	1	1	1	1	1	1	1	1	1	1	1	1	1	1	0.805658	1	1	0.767738	1
KRAS_SIGNALING_DN	1	1	1	1	1	1	1	1	1	1	1	1	1	1	1	1	0.322826	0.847818	1	1	1	1	0.925242	1	1	1	1	1	1	1
PANCREAS_BETA_CELLS	1	1	1	1	1	1	1	1	0.713666	1	0.876042	1	1	1	1	1	1	0.842044	1	1	1	1	1	1	1	1	1	1	1	1
